# Supplementary material for: Identification of Novel Non-Nucleoside Inhibitors of Zika Virus NS5 Protein Targeting MTase Activity
Source: Int J Mol Sci. 2024 Feb 19;25(4):2437. doi: 10.3390/ijms25042437 (PMC10888717; doi:10.3390/ijms25042437)
Supplement: Supplementary file 1 [file ijms-25-02437-s001.zip]

Archive with 1 entries (1 files):
- ijms-2862282-supplementary.pdf
